# Supplementary material for: Sterilization Induced Changes in Polypropylene-Based Ffp2 Masks
Source: Polymers (Basel). 2021 Nov 25;13(23):4107. doi: 10.3390/polym13234107 (PMC8659121; doi:10.3390/polym13234107)
Supplement: Supplementary file 1 [file polymers-13-04107-s001.zip]

Archive with 1 entries (1 files):
- polymers-1419277-supplementary.pdf
